# Supplementary material for: China CO2 emission accounts 1997–2015
Source: Sci Data. 2018 Jan 16;5:170201. doi: 10.1038/sdata.2017.201 (PMC5769543; doi:10.1038/sdata.2017.201)
Supplement: Supplementary file 1 [file sdata2017201-isa1.zip]

Archive with 3 entries (3 files):
- i_Investigation.txt
- s_study_Guan.txt
- a_assay_Guan.txt
