# Supplementary material for: China CO2 emission accounts 1997–2015
Source: Sci Data. 2018 Jan 16;5:170201. doi: 10.1038/sdata.2017.201 (PMC5769543; doi:10.1038/sdata.2017.201)
Supplement: Supplementary file 1 [file sdata2017201-isa1.zip › i_Investigation.txt]

# Investigation File generated for Scientific Data with Investigation File Authoring Tool version 0.1.0 on 06/12/2017 - This metadata file is CC0
ONTOLOGY SOURCE REFERENCE
Term Source Name	GAZ	OBI	ERO	ENVO
Term Source File	http://data.bioontology.org/ontologies/GAZ	http://data.bioontology.org/ontologies/OBI	http://data.bioontology.org/ontologies/ERO	http://data.bioontology.org/ontologies/ENVO
Term Source Version	$Revision: 1.512 $	2014-08-18	2013-08-02	
Term Source Description	Gazetteer	Ontology for Biomedical Investigations	Eagle-I Research Resource Ontology	Environment Ontology
INVESTIGATION
Investigation Identifier
Investigation Title
Investigation Description
Investigation Submission Date
Investigation Public Release Date
INVESTIGATION PUBLICATIONS
Investigation PubMed ID
Investigation Publication DOI
Investigation Publication Author List
Investigation Publication Title
Investigation Publication Status
Investigation Publication Status Term Accession Number
Investigation Publication Status Term Source REF
INVESTIGATION CONTACTS
Investigation Person Last Name
Investigation Person Mid Initials
Investigation Person First Name
Investigation Person Address
Investigation Person Phone
Investigation Person Fax
Investigation Person Email
Investigation Person Affiliation
Investigation Person Roles
Investigation Person Roles Term Accession Number
Investigation Person Roles Term Source REF
STUDY
Study Identifier	10.1038/sdata.2017.201
Study Title	China CO2 emission accounts 1997–2015
Study Submission Date	30/05/2017
Study Public Release Date	16/01/2018
Study Description	http://www.nature.com/articles/sdata2017201#abstract
Study File Name	s_study_Guan.txt
Comment[Subject Keywords]	//;//;//
Comment[Manuscript Licence]	CC BY-4.0
Comment[Experimental Metadata Licence]	CC0
Comment[Supplementary Information File Name]		Supplementary Information
Comment[Supplementary Information File Type]	x-zip-compressed	vnd.openxmlformats-officedocument.wordprocessingml.document
Comment[Supplementary Information File URL]	http://www.nature.com/articles/sdata2017201#supplementary-information	http://www.nature.com/articles/sdata2017201#supplementary-information
Comment[Data Repository]	figshare
Comment[Data Record Accession]	doi:10.6084/m9.figshare.c.3936484.v1
Comment[Data Record URI]	https://doi.org/10.6084/m9.figshare.c.3936484.v1
STUDY DESIGN DESCRIPTORS
Study Design Type	time series design	data integration objective
Study Design Type Term Accession Number	OBI:0500020	ERO:0100092
Study Design Type Term Source REF	OBI	ERO
STUDY PUBLICATIONS
Study PubMed ID	""	""	""	""	""
Study Publication DOI	doi:10.1038/s41467-017-01820-w	doi:10.1016/j.energy.2017.02.156	doi:10.1016/j.resconrec.2017.05.010	doi:10.1016/j.rser.2017.09.057	doi:10.1016/j.jclepro.2017.08.199
Study Publication Author List	""	""	""	""	""
Study Publication Title	""	""	""	""	""
Study Publication Status	published	published	published	published	published
Study Publication Status Term Accession Number					
Study Publication Status Term Source REF					
STUDY FACTORS
Study Factor Name	type of fuel	type of emissions
Study Factor Type	fuel	carbon dioxide emission
Study Factor Type Term Accession Number	CHEBI:33292	ENVO:01000770
Study Factor Type Term Source REF	ENVO	ENVO
STUDY ASSAYS
Study Assay Measurement Type	carbon dioxide emission process
Study Assay Measurement Type Term Accession Number	ENVO:01000769
Study Assay Measurement Type Term Source REF	ENVO
Study Assay Technology Type	computational modeling technique
Study Assay Technology Type Term Accession Number	ERO:0001251
Study Assay Technology Type Term Source REF	ERO
Study Assay Technology Platform	""
Study Assay File Name	a_assay_Guan.txt
STUDY PROTOCOLS
Study Protocol Name	Energy-related sectoral approach emissions	Process-related (cement) CO2 emissions	Energy-related reference approach emissions	Comparison of the sectoral- and reference-approach emission inventories
Study Protocol Type	computational modeling technique	computational modeling technique	computational modeling technique	data representational model
Study Protocol Type Term Accession Number	ERO:0001251	ERO:0001251	ERO:0001251	OBI:0000658
Study Protocol Type Term Source REF	ERO	ERO	ERO	OBI
Study Protocol Description				
Study Protocol URI	""	""	""	""
Study Protocol Version				
Study Protocol Parameters Name	""	""	""	""
Study Protocol Parameters Name Term Accession Number	""	""	""	""
Study Protocol Parameters Name Term Source REF	""	""	""	""
Study Protocol Components Name	""	""	""	""
Study Protocol Components Type	""	""	""	""
Study Protocol Components Type Term Accession Number	""	""	""	""
Study Protocol Components Type Term Source REF	""	""	""	""
STUDY CONTACTS
Study Person Last Name	Shan	Guan	Zheng	Ou	Li	Meng	Mi	Liu	Zhang
Study Person First Name	Yuli	Dabo	Heran	Jiamin	Yuan	Jing	Zhifu	Zhu	Qiang
Study Person Mid Initials									
Study Person Email	""	dabo.guan@uea.ac.uk	""	""	y.li4@uea.ac.uk	""	""	zhu.liu@uea.ac.uk	""
Study Person Phone									
Study Person Fax									
Study Person Address									
Study Person Affiliation	Water Security Research Centre, Tyndall Centre for Climate Change Research, School of International Development, University of East Anglia, Norwich NR4 7TJ, UK	Water Security Research Centre, Tyndall Centre for Climate Change Research, School of International Development, University of East Anglia, Norwich NR4 7TJ, UK	Water Security Research Centre, Tyndall Centre for Climate Change Research, School of International Development, University of East Anglia, Norwich NR4 7TJ, UK	Water Security Research Centre, Tyndall Centre for Climate Change Research, School of International Development, University of East Anglia, Norwich NR4 7TJ, UK	Water Security Research Centre, Tyndall Centre for Climate Change Research, School of International Development, University of East Anglia, Norwich NR4 7TJ, UK	Department of Politics and International Studies, University of Cambridge, Cambridge CB3 9DT, UK	Bartlett School of Construction and Project Management, University College London, London WC1E 7HB, UK	Water Security Research Centre, Tyndall Centre for Climate Change Research, School of International Development, University of East Anglia, Norwich NR4 7TJ, UK	Department of Earth System Sciences, Tsinghua University, Beijing 100080, China
Study Person Roles									
Study Person Roles Term Accession Number									
Study Person Roles Term Source REF									
Comment[Study Person ORCID]	0000-0002-5215-8657	0000-0003-3773-3403				0000-0001-8708-0485	0000-0001-8106-0694		
Comment[Funder]									
Comment[FundRef ID]									
Comment[Funder Term Source REF]									
Comment[Grant Identifier]									
