# Supplementary material for: China CO2 emission accounts 1997–2015
Source: Sci Data. 2018 Jan 16;5:170201. doi: 10.1038/sdata.2017.201 (PMC5769543; doi:10.1038/sdata.2017.201)
Supplement: Supplementary file 1 [file sdata2017201-isa1.zip › s_study_Guan.txt]

Source Name	Characteristics[geographical location]	Term Source REF	Term Accession Number	Characteristics[environment type]	Term Source REF	Term Accession Number	Protocol REF	Sample Name	Factor Value[type of fuel]	Factor Value[type of emissions]
National Bureau of Statistics of China	China	GAZ	GAZ:00002845	coal	ENVO	ENVO:02000091	Energy-related sectoral approach emissions	Fuel 1 emissions	Raw coal	Energy-related
National Bureau of Statistics of China	China	GAZ	GAZ:00002845	coal	ENVO	ENVO:02000091	Energy-related sectoral approach emissions	Fuel 2 emissions	Cleaned coal	Energy-related
National Bureau of Statistics of China	China	GAZ	GAZ:00002845	coal	ENVO	ENVO:02000091	Energy-related sectoral approach emissions	Fuel 3 emissions	Other washed coal	Energy-related
National Bureau of Statistics of China	China	GAZ	GAZ:00002845	coal	ENVO	ENVO:02000091	Energy-related sectoral approach emissions	Fuel 4 emissions	Briquette	Energy-related
National Bureau of Statistics of China	China	GAZ	GAZ:00002845	hydrocarbon gas	ENVO	ENVO:01000554	Energy-related sectoral approach emissions	Fuel 5 emissions	Coke	Energy-related
National Bureau of Statistics of China	China	GAZ	GAZ:00002845	hydrocarbon gas	ENVO	ENVO:01000554	Energy-related sectoral approach emissions	Fuel 6 emissions	Coke over gas	Energy-related
National Bureau of Statistics of China	China	GAZ	GAZ:00002845	hydrocarbon gas	ENVO	ENVO:01000554	Energy-related sectoral approach emissions	Fuel 7 emissions	Other gas	Energy-related
National Bureau of Statistics of China	China	GAZ	GAZ:00002845	hydrocarbon gas	ENVO	ENVO:01000554	Energy-related sectoral approach emissions	Fuel 8 emissions	Other coking products	Energy-related
National Bureau of Statistics of China	China	GAZ	GAZ:00002845	oil	ENVO	ENVO:00002985	Energy-related sectoral approach emissions	Fuel 9 emissions	Crude oil	Energy-related
National Bureau of Statistics of China	China	GAZ	GAZ:00002845	petroleum	ENVO	ENVO:00002984	Energy-related sectoral approach emissions	Fuel 10 emissions	Gasoline	Energy-related
National Bureau of Statistics of China	China	GAZ	GAZ:00002845	paraffin	ENVO	ENVO:01000551	Energy-related sectoral approach emissions	Fuel 11 emissions	Kerosene	Energy-related
National Bureau of Statistics of China	China	GAZ	GAZ:00002845	fuel oil	ENVO	ENVO:00002983	Energy-related sectoral approach emissions	Fuel 12 emissions	Diesel oil	Energy-related
National Bureau of Statistics of China	China	GAZ	GAZ:00002845	fuel oil	ENVO	ENVO:00002983	Energy-related sectoral approach emissions	Fuel 13 emissions	Fuel oil	Energy-related
National Bureau of Statistics of China	China	GAZ	GAZ:00002845	petroleum	ENVO	ENVO:00002984	Energy-related sectoral approach emissions	Fuel 14 emissions	Other petroleum products	Energy-related
National Bureau of Statistics of China	China	GAZ	GAZ:00002845	liquefied natural gas	ENVO	ENVO:01000557	Energy-related sectoral approach emissions	Fuel 15 emissions	LPG	Energy-related
National Bureau of Statistics of China	China	GAZ	GAZ:00002845	hydrocarbon gas	ENVO	ENVO:01000554	Energy-related sectoral approach emissions	Fuel 16 emissions	Refinery gas	Energy-related
National Bureau of Statistics of China	China	GAZ	GAZ:00002845	natural gas	ENVO	ENVO:01000552	Energy-related sectoral approach emissions	Fuel 17 emissions	Natural gas	Energy-related
National Bureau of Statistics of China	China	GAZ	GAZ:00002845	manufacturing process	ENVO	ENVO:01000993	Process-related (cement) CO2 emissions	Process-related emissions		Process-related
