# Supplementary material for: China CO2 emission accounts 1997–2015
Source: Sci Data. 2018 Jan 16;5:170201. doi: 10.1038/sdata.2017.201 (PMC5769543; doi:10.1038/sdata.2017.201)
Supplement: Supplementary file 1 [file sdata2017201-isa1.zip › a_assay_Guan.txt]

Sample Name	Protocol REF	Protocol REF	Assay Name	Raw Data File	Comment[Data Repository]	Comment[Data Record Accession]	Comment[Data Record URI]	Factor Value[type of fuel]	Factor Value[type of emissions]
Fuel 1 emissions	Energy-related sectoral approach emissions	Energy-related reference approach emissions	Fuel 1 emissions	doi:10.6084/m9.figshare.c.3936484.v1	figshare	doi:10.6084/m9.figshare.c.3936484.v1	https://doi.org/10.6084/m9.figshare.c.3936484.v1	Raw coal	Energy-related
Fuel 2 emissions	Energy-related sectoral approach emissions		Fuel 2 emissions	doi:10.6084/m9.figshare.c.3936484.v1	figshare	doi:10.6084/m9.figshare.c.3936484.v1	https://doi.org/10.6084/m9.figshare.c.3936484.v1	Cleaned coal	Energy-related
Fuel 3 emissions	Energy-related sectoral approach emissions		Fuel 3 emissions	doi:10.6084/m9.figshare.c.3936484.v1	figshare	doi:10.6084/m9.figshare.c.3936484.v1	https://doi.org/10.6084/m9.figshare.c.3936484.v1	Other washed coal	Energy-related
Fuel 4 emissions	Energy-related sectoral approach emissions		Fuel 4 emissions	doi:10.6084/m9.figshare.c.3936484.v1	figshare	doi:10.6084/m9.figshare.c.3936484.v1	https://doi.org/10.6084/m9.figshare.c.3936484.v1	Briquette	Energy-related
Fuel 5 emissions	Energy-related sectoral approach emissions		Fuel 5 emissions	doi:10.6084/m9.figshare.c.3936484.v1	figshare	doi:10.6084/m9.figshare.c.3936484.v1	https://doi.org/10.6084/m9.figshare.c.3936484.v1	Coke	Energy-related
Fuel 6 emissions	Energy-related sectoral approach emissions		Fuel 6 emissions	doi:10.6084/m9.figshare.c.3936484.v1	figshare	doi:10.6084/m9.figshare.c.3936484.v1	https://doi.org/10.6084/m9.figshare.c.3936484.v1	Coke over gas	Energy-related
Fuel 7 emissions	Energy-related sectoral approach emissions		Fuel 7 emissions	doi:10.6084/m9.figshare.c.3936484.v1	figshare	doi:10.6084/m9.figshare.c.3936484.v1	https://doi.org/10.6084/m9.figshare.c.3936484.v1	Other gas	Energy-related
Fuel 8 emissions	Energy-related sectoral approach emissions		Fuel 8 emissions	doi:10.6084/m9.figshare.c.3936484.v1	figshare	doi:10.6084/m9.figshare.c.3936484.v1	https://doi.org/10.6084/m9.figshare.c.3936484.v1	Other coking products	Energy-related
Fuel 9 emissions	Energy-related sectoral approach emissions	Energy-related reference approach emissions	Fuel 9 emissions	doi:10.6084/m9.figshare.c.3936484.v1	figshare	doi:10.6084/m9.figshare.c.3936484.v1	https://doi.org/10.6084/m9.figshare.c.3936484.v1	Crude oil	Energy-related
Fuel 10 emissions	Energy-related sectoral approach emissions		Fuel 10 emissions	doi:10.6084/m9.figshare.c.3936484.v1	figshare	doi:10.6084/m9.figshare.c.3936484.v1	https://doi.org/10.6084/m9.figshare.c.3936484.v1	Gasoline	Energy-related
Fuel 11 emissions	Energy-related sectoral approach emissions		Fuel 11 emissions	doi:10.6084/m9.figshare.c.3936484.v1	figshare	doi:10.6084/m9.figshare.c.3936484.v1	https://doi.org/10.6084/m9.figshare.c.3936484.v1	Kerosene	Energy-related
Fuel 12 emissions	Energy-related sectoral approach emissions		Fuel 12 emissions	doi:10.6084/m9.figshare.c.3936484.v1	figshare	doi:10.6084/m9.figshare.c.3936484.v1	https://doi.org/10.6084/m9.figshare.c.3936484.v1	Diesel oil	Energy-related
Fuel 13 emissions	Energy-related sectoral approach emissions		Fuel 13 emissions	doi:10.6084/m9.figshare.c.3936484.v1	figshare	doi:10.6084/m9.figshare.c.3936484.v1	https://doi.org/10.6084/m9.figshare.c.3936484.v1	Fuel oil	Energy-related
Fuel 14 emissions	Energy-related sectoral approach emissions		Fuel 14 emissions	doi:10.6084/m9.figshare.c.3936484.v1	figshare	doi:10.6084/m9.figshare.c.3936484.v1	https://doi.org/10.6084/m9.figshare.c.3936484.v1	Other petroleum products	Energy-related
Fuel 15 emissions	Energy-related sectoral approach emissions	Comparison of the sectoral- and reference-approach emission inventories	Fuel 15 emissions	doi:10.6084/m9.figshare.c.3936484.v1	figshare	doi:10.6084/m9.figshare.c.3936484.v1	https://doi.org/10.6084/m9.figshare.c.3936484.v1	LPG	Energy-related
Fuel 16 emissions	Energy-related sectoral approach emissions		Fuel 16 emissions	doi:10.6084/m9.figshare.c.3936484.v1	figshare	doi:10.6084/m9.figshare.c.3936484.v1	https://doi.org/10.6084/m9.figshare.c.3936484.v1	Refinery gas	Energy-related
Fuel 17 emissions	Energy-related sectoral approach emissions	Energy-related reference approach emissions	Fuel 17 emissions	doi:10.6084/m9.figshare.c.3936484.v1	figshare	doi:10.6084/m9.figshare.c.3936484.v1	https://doi.org/10.6084/m9.figshare.c.3936484.v1	Natural gas	Energy-related
Process-related emissions	Process-related (cement) CO2 emissions		Process-related emissions	doi:10.6084/m9.figshare.c.3936484.v1	figshare	doi:10.6084/m9.figshare.c.3936484.v1	https://doi.org/10.6084/m9.figshare.c.3936484.v1		Process-related
